# Supplementary material for: The Effects of Chitosan on the Healing Process of Oral Mucosa: An Observational Cohort Feasibility Split-Mouth Study
Source: Nanomaterials (Basel). 2023 Feb 12;13(4):706. doi: 10.3390/nano13040706 (PMC9963900; doi:10.3390/nano13040706)
Supplement: Supplementary file 1 [file nanomaterials-13-00706-s001.zip]

Archive with 1 entries (1 files):
- nanomaterials-2200012-supplementary.pdf
